# Supplementary material for: Epidermal growth factor receptor cascade prioritizes the maximization of signal transduction
Source: Sci Rep. 2022 Oct 10;12:16950. doi: 10.1038/s41598-022-20663-0 (PMC9550784; doi:10.1038/s41598-022-20663-0)
Supplement: Supplementary file 2 — Supplementary Information 2. [file 41598_2022_20663_MOESM2_ESM.xlsx]

## Sheet: Sheet1
Supplementary Data Set
	Phosphorylation ratio (p(t)/pst) at time (min)
Molecule	0	15	30	45	60	120	180	τj (min)	βj	Log (βj)	STR (/min)	Stress (Starvation)
ASK1(Phospho-Ser83)	1	1.00525	1.0469	0.658266	0.655772	0.754119	0.867143	31.8102	1.07466	0.0720104	2.26	+
	1	1.27335	1.22149	0.869364	0.788235	0.936207	1.03182	39.435	1.13969	0.130769	3.31	+
	1	1.37191	1.43508	1.01246	0.891462	1.04132	1.06671	46.5441	1.19739	0.180161	3.87	+
	1	1.57079	1.4763	1.15919	1.02065	1.21693	1.34701	180	1.76295	0.567049	3.15027	+
	1	1.44491	1.33724	1.10872	0.994747	1.11858	1.18048	180	1.6292	0.488137	2.71187	+
Mean											2.99541
Standard deviation											0.963148
ASK1(Phospho-Ser83)	1	0.74064	1.21987	0.859865	0.842376	1.03916	1.03831	180	1.28522	0.250956	1.3942	-
	1	1.18996	1.2277	0.915697	0.873248	1.05545	0.887395	180	1.32254	0.279581	1.54465	-
	1	1.20368	1.33514	0.937213	0.917755	1.13794	1.18574	180	1.44209	0.366131	2.01171	-
	1	0.813193	1.29846	0.92196	0.942223	0.995427	1.19771	180	1.34513	0.296523	1.62035	-
	1	1.15726	1.00675	0.816636	0.801842	0.985641	0.847374	180	1.22479	0.202794	1.10214	-
	1	0.780207	1.17958	0.852255	0.806031	1.05429	0.936183	180	1.26144	0.23228	1.25557	-
Mean											1.4881
Standard deviation											0.318341
ATF2(Phospho-Ser112 or 94)	1	1.65701	1.62687	0.993711	0.892122	1.01149	0.85455	44.851	1.32242	0.279496	6.21102	+
	1	1.58345	1.50651	1.02138	0.972287	1.01229	0.89051	51.5327	1.277	0.244543	4.07571	+
	1	1.71852	1.46337	0.960424	0.929128	0.978687	0.831739	43.8197	1.30935	0.269557	5.99015	+
	1	1.20191	1.27811	0.874346	0.865152	0.920411	0.787039	40.3319	1.09903	0.0944396	2.09866	+
	1	1.39245	1.21843	0.825909	0.864534	0.905572	0.784562	38.3472	1.14324	0.133884	2.9752	+
	1	1.67861	1.27364	0.878168	0.902906	0.931501	0.842421	40.379	1.24843	0.221909	4.9313	+
Mean											4.38034
Standard deviation											1.64437
ATF2(Phospho-Ser112 or 94)	1	0.708598	0.767312	0.721642	0.773188	0.636406	0.651602	180	0.941545	-0.0602395	-0.334664	-
	1	0.629592	0.523332	0.721711	0.728284	0.697467	0.616816	180	0.922529	-0.0806449	-0.448027	-
	1	0.761886	0.689268	0.825536	0.881891	0.655607	0.701516	180	1.00682	0.00680044	0.0377802	-
	1	0.69748	0.642922	0.759811	0.771787	0.601404	0.59408	180	0.90582	-0.0989251	-0.549584	-
	1	0.638119	0.611414	0.811847	0.801825	0.637746	0.636997	180	0.939172	-0.0627635	-0.348686	-
Mean											-0.328636
Standard deviation
c-Jun(Phospho-Thr93)	1	1.07934	2.46319	1.35146	1.40479	1.26272	0.852363	158.413	2.30352	0.834526	4.63626	+
	1	1.13061	2.49511	1.91757	1.31777	1.62776	1.54285	180	2.23969	0.806422	4.48012	+
	1	4.1174	1.30771	1.67833	1.39725	1.29988	0.793924	155.562	2.12971	0.756066	4.20037	+
	1	3.39304	1.08977	1.55689	1.28923	1.34338	0.62943	148.857	1.92088	0.65285	3.62695	+
	1	4.49592	1.28714	2.0951	1.36653	1.51704	0.805158	163.578	2.32342	0.843127	4.68404	+
Mean											4.32555
Standard deviation											0.433781
c-Jun(Phospho-Thr93)	1	0.74893	1.13299	0.541193	0.512175	0.541709	0.512294	33.21	0.9	-0.11	-3.19	-
	1	0.414561	1.12381	0.499738	0.518406	0.451494	0.582528	33.07	0.75	-0.29	-8.87	-
	1	0.625609	1.0462	0.470259	0.416668	0.488927	0.497226	31.1	0.82	-0.2	-6.34	-
	1	0.69668	1.10011	0.630733	0.545381	0.523865	0.483539	32.71	0.87	-0.14	-4.29	-
	1	0.434944	1.16656	0.60614	0.499089	0.475133	0.481269	33.74	0.77	-0.26	-7.85	-
	1	0.427767	0.519679	0.459541	0.476958	0.508985	0.473048	33.21	0.9	-0.11	-3.19	-
Mean
Standard deviation
CREB(Phospho-Ser133)	1	1.5295	1.52848	1.21221	1.01335	1.06131	0.738186	131.384	1.80111	0.588462	3.26924	+
	1	1.74698	1.48185	1.08223	1.03055	1.16985	0.73864	143.633	1.81171	0.59433	3.30183	+
	1	1.76016	1.59154	1.12921	0.960763	1.27386	0.787406	153.778	1.89842	0.641086	3.56159	+
	1	1.98732	1.81216	1.28211	1.05355	1.30909	0.81611	157.619	2.06888	0.727083	4.03935	+
	1	1.93817	1.74566	1.31144	1.16937	1.39186	0.801069	159.797	2.07579	0.730416	4.05787	+
	1	2.19576	1.98054	1.36197	1.34632	1.58756	0.858462	168.352	2.31707	0.840391	4.66884	+
Mean											3.81645
Standard deviation											0.541066
CREB(Phospho-Ser133)	1	1.31715	1.08801	1.065	0.909799	0.98403	0.9637	51.2821	1.12647	0.119103	1.98504	-
	1	1.25051	1.13013	1.00825	0.897976	0.980304	0.939434	46.1227	1.12399	0.1169	1.94834	-
	1	1.23796	1.18863	1.13497	0.927505	1.15053	1.04374	*	1.4355	0.36155	2.00861	-
	1	0.926285	0.738709	0.730703	0.568112	0.669419	0.655876	*	*		0	-
	1	0.950155	1.05136	0.816856	0.748428	0.766355	0.721462	33.2851	0.989184	-0.0108765	-0.2417	-
Mean											1.14006
Standard deviation											1.15441
c-Raf/Raf1(Phospho-Ser338)	1	1.12566	1.42757	0.965347	0.825103	0.76551	0.92433	43.8755	1.17818	0.163987	3.73756	-
	1	1.00641	1.37046	1.24886	1.42999	1.03662	0.94	142.741	1.8384	0.608957	4.26616	-
	1	2.10492	1.28951	1.19483	1.23717	1.01434	0.89	126.921	1.83924	0.609415	4.80154	-
	1	1.72444	1.1554	1.25782	1.39261	1.1828	1.02	187.371	1.86129	0.621337	3.31607	-
	1	1.19902	2.0149	1.26245	1.31776	1.17826	1.23819	*	1.70435	0.53324	2.96244	-
Mean											3.81676
Standard deviation											0.734605
c-Raf/Raf1Raf1(Phospho-Ser338)	1	1.33152	1.48616	1.15867	1.26208	1.83695	1.45882	47.6987	2.00792	0.697172	3.87318	+
	1	6.12332	4.10364	2.48796	2.22136	1.05612	0.921623	145.037	3.71403	0.0255797	10.9355	+
	1	1.17345	1.06139	1.19436	2.62514	1.27204	1.05934	180	2.12444	0.753585	4.18658	+
	1	8.52744	1.1719	1.26185	2.72996	2.83221	1.19748	42.9623	3.59452	1.27954	7.10857	+
	1	1.76355	1.36865	1.3565	2.53069	1.35426	2.10495	180	2.39269	0.87251	4.84728	+
Mean											6.19021
Standard deviation											2.93885
Elk1(Phospho-Ser389)	1	1.02913	1.70652	1.35133	1.03024	1.06094	0.788675	133.429	1.87813	0.63034	3.50189	+
	1	1.47391	1.77343	1.73416	1.29472	1.43959	0.814608	162.202	2.09636	0.740279	4.11266	+
	1	1.00906	1.62426	1.31894	1.04526	1.13565	0.66327	137.23	1.85645	0.618731	3.4374	+
	1	1.23058	1.67787	1.51857	1.21329	1.30378	0.715148	150.965	1.96857	0.677378	3.76321	+
	1	1.12547	1.56648	1.35801	1.13482	1.20724	0.69589	144.317	1.85771	0.619411	3.44117	+
	1	1.40198	1.7913	1.77265	1.27366	1.38616	0.983171	177.494	2.03407	0.710114	3.94508	+
Mean											3.70023
Standard deviation											0.286199
Elk1(Phospho-Ser389)	1	0.454611	0.611326	0.797941	0.789134	0.947741	0.826489	*	*	*	0	-
	1	0.707022	0.616874	0.815847	0.721642	0.974637	0.807491	*	*	*	0	-
	1	0.548346	0.602336	0.752143	0.750382	0.914776	0.785026	*	*	*	0	-
	1	0.513123	0.628969	0.801627	0.725197	0.88815	0.849329	*	*	*	0	-
	1	0.409223	0.483422	0.622108	0.528309	0.605356	0.614753	*	*	*	0	-
	1	0.469139	0.608848	0.823999	0.76988	0.793908	0.788987	*	*	*	0	-
Mean
Standard deviation
HSF1(Phospho-Ser303)	1	1.02306	1.41411	1.16543	1.03543	0.999904	0.717588	119.98	1.7322	0.549448	3.05249	+
	1	1.28283	1.60066	1.28609	1.16768	1.24046	0.822351	154.507	1.86935	0.625657	3.47587	+
	1	1.11061	1.7468	1.54522	1.36004	1.37238	0.903065	167.607	1.97807	0.682193	3.78996	+
	1	1.15185	1.59187	1.50493	1.29914	1.30676	0.889066	164.065	1.88176	0.632271	3.51262	+
	1	5.49413	1.77378	1.61408	1.7075	1.4	0.983479	177.62	2.71726	0.999728	5.55404	+
	1	1.22034	1.82717	1.67212	1.34205	1.33419	0.974958	175.817	2.00465	0.695542	3.86412	+
Mean											3.87485
Standard deviation											0.871055
HSF1(Phospho-Ser303)	1	0.751677	1.00702	1.18655	0.812556	1.0272	1.07455	180	1.2845	0.250399	1.39111	-
	1	0.87636	1.0116	1.24462	0.973542	1.18099	1.0406	180	1.43172	0.358913	1.99396	-
	1	0.680916	0.862386	1.00152	0.799738	0.831229	0.920971		0		0	-
	1	0.670066	0.895833	1.00735	0.862356	1.00926	0.904166	180	1.23481	0.21094	1.17189	-
	1	0.721026	1.3305	0.98888	0.820105	0.903079	0.718082		0		0	-
	1	0.905366	0.669089	0.817428	0.670908	0.799165	0.697345		0		0	-
Mean											0.759492
Standard deviation											0.874461
HSP27(Phospho-Ser82)	1	1.52855	1.31208	1.06874	1.04857	1.04604	0.917901	141.558	1.65452	0.503566	2.79759	+
	1	1.35612	1.21827	1.03645	0.953339	0.968965	0.93189	69.7757	1.80865	0.592641	3.29245	+
	1	1.58336	1.36478	1.11086	1.02934	1.06013	0.950035	152.77	1.67804	0.517678	2.87599	+
	1	1.47831	1.52138	1.16218	1.08819	1.13229	0.995621	178.077	1.74685	0.557873	3.0993	+
	1	1.68024	1.43616	1.17264	1.13136	1.20115	1.04659	180	1.76555	0.568522	3.15845	+
	1	1.67868	1.47726	1.19623	1.1011	1.18572	0.945119	166.314	1.79608	0.585669	3.25372	+
Mean											3.07958
Standard deviation											0.201601
HSP27(Phospho-Ser82)	0.943056	1.13616	0.591354	0.624932	0.633642	0.611825	57	33.9952	0.990877	-0.00916623	-0.269633	-
	1.00203	1.24795	0.70208	0.560484	0.636713	0.607963	59	35.4101	1.03874	0.0380168	1.07361	-
	1.07034	1.13894	0.681388	0.58802	0.624581	0.611012	60	33.7829	1.04679	0.0457326	1.35372	-
	0.981749	1.2588	0.616278	0.637867	0.609725	0.642164	61	36.252	1.03708	0.0364143	1.00448	-
	0.999558	1.18921	0.603697	0.607435	0.612116	0.61006	62	34.8784	1.02627	0.0259378	0.743662	-
Mean											0.781168
Standard deviation											0.626258
JNK (Phospho-Thr183)	1	1.42404	1.17802	0.910636	0.91371	0.917335	1.00279	39.9868	1.15472	0.143869	3.59791	+
	1	1.87457	1.3772	1.07658	1.08455	1.11491	1.18723	180	1.44738	0.369793	2.05441	+
	1	1.65936	1.306	0.93293	0.977408	1.02708	1.11878	180	1.72421	0.544828	3.02682	+
	1	1.60335	1.26009	0.962716	0.950987	0.981172	1.06557	180	1.59891	0.469369	2.6076	+
Mean											2.82169
Standard deviation											1.29466
JNK(Phospho-Thr183)	1	0.76829	1.08663	0.742513	0.806385	0.87907	0.787234	34.6368	0.911251	-0.0929464	-2.68346	-
	1	0.862435	1.09815	0.865297	0.840256	0.8982	0.836116	35.7089	0.957906	-0.04301	-1.20446	-
	1	0.852334	1.01794	0.900344	0.858008	0.90322	0.84152	31.683	0.931042	-0.0714584	-2.25542	-
	1	0.933811	0.840162	0.896139	0.854522	0.89306	0.816332	196.954	0.859467	-0.151458	-0.769003	-
	1	0.892874	1.14181	0.890076	0.898717	0.929901	0.845285	38.7504	0.990556	-0.00949018	-0.244905	-
	1	0.856507	1.09531	0.889346	0.8266	0.890897	0.821953	35.3203	0.953416	-0.0477086	-1.35074	-
Mean											-1.418
Standard deviation											0.911058
MEK1(Phospho-Thr291)	1	1.52437	0.829965	0.650101	0.481984	0.493327	0.613351	26.327	1.1128	0.106893	3.56311	+
	1	3.43662	2.58174	1.55162	1.08743	1.18767	1.32409	180	1.92294	0.653923	3.63291	+
	1	1.82039	1.24563	0.751016	0.555142	0.602488	0.631347	37.4492	1.27033	0.239298	6.38994	+
	1	1.86978	1.26366	0.759867	0.594703	0.623574	0.506706	37.8503	1.28989	0.25458	6.72598	+
	1	2.03701	1.41069	0.784406	0.623653	0.682015	0.632314	39.8364	1.37397	0.317737	7.97606	+
	1	2.58392	1.80176	1.08683	0.817457	0.892413	0.795432	49.835	1.64052	0.495062	8.25104	+
Mean											6.08984
Standard deviation											0.969016
MEK1(Phospho-Thr291)	1	1.09775	1.47536	0.69297	0.648909	0.740261	0.716583	39.1136	1.14824	0.138249	3.53454	-
	1	1.54992	0.8	0.728835	0.701917	0.755614	0.680712	25.9996	1.23265	0.20919	8.05	-
	1	1.07506	1.77286	0.868408	0.781567	0.909653	0.787368	42.8176	1.25765	0.229272	5.35462	-
	1	0.999241	1.39732	0.688682	0.678927	0.70101	0.662819	38.4102	1.0867	0.0831542	2.1649	-
	1	1.04913	1.70631	0.674547	0.627348	0.714001	0.620308	40.2685	1.19841	0.181015	4.49519	-
	1	1.04684	1.48317	0.735944	0.626496	0.674517	0.618898	39.6993	1.13575	0.127305	3.20673	-
Mean											4.46766
Standard deviation											2.06804
MKK3(Phospho-Ser189)	1	0.906859	1.10475	1.26418	1.75099	1.67372	1.04792	180	1.25738	0.229055	1.27	+
	1	1.0477	1.15999	1.32444	1.5313	1.62168	1.01642	180	1.31409	0.273172	1.51762	+
	1	1.27012	1.1097	1.69923	1.81994	1.71494	1.11517	180	1.70743	0.535043	2.97246	+
	1	0.991492	1.09342	1.92297	1.52112	1.91069	1.00184	180	1.72572	0.545702	3.03168	+
	1	1.51987	1.11807	1.34416	1.46024	1.78505	1.0058	180	1.8279	0.603233	3.35129	+
	1	1.72875	1.62128	1.11334	1.19115	1.3083	0.956773	172.622	1.91631	0.650468	3.76817	+
Mean											2.65187
Standard deviation											1.01769
MKK3(Phospho-Ser189)	1	0.80259	1.32404	0.96109	0.830507	1.00196	0.963113	180	1.27191	0.240548	1.33638	-
	1	0.604664	1.3762	0.99831	0.822456	1.01262	1.0168	180	1.27413	0.242289	1.34605	-
	1	0.61814	0.809415	1.00441	0.895902	1.07524	1.04351	180	1.29183	0.256087	1.4227	-
	1	1.16254	1.45444	0.963139	0.84951	1.02781	1.00407	180	1.33983	0.292571	1.62539	-
	1	0.685931	0.840043	0.984828	0.856609	1.02619	0.997475	180	1.25147	0.224342	1.24635	-
	1	0.841537	1.56704	0.990469	0.885041	1.05661	1.03402	180	1.35746	0.305643	1.69802	-
Mean											1.44582
Standard deviation											0.177824
MKK4(Phospho-Ser80)	1	1.7114	1.35278	1.21384	1.17574	1.26141	1.06987	180	1.4557	0.375528	2.08627	+
	1	1.08731	1.10576	1.41318	1.32783	1.40142	1.25004	180	1.75879	0.564682	3.13712	+
	1	1.1092	1.56656	2.16594	1.27996	1.42649	1.05655	180	1.61305	0.478175	2.65653	+
	1	1.07484	2.12391	1.40539	1.42067	1.50939	1.18476	180	1.91524	0.649908	3.6106	+
	1	0.982895	1.10014	1.21369	1.26697	1.49375	1.28413	180	2.16762	0.77371	4.29839	+
Mean											3.15778
Standard deviation											0.652333
MKK4(Phospho-Ser80)	1	1.23391	0.929107	1.08921	1.25045	1.18737	*	*	1.37529	0.318697	1.77054	-
	1	0.99228	0.971009	1.15449	1.2836	1.17811	*	*	1.37189	0.316219	1.74706	-
	1	0.815962	1.0098	1.26956	1.30213	1.20311	*	*	1.38946	0.328952	1.80743	-
	1	0.84015	1.02268	1.17862	1.33672	1.2825	*	*	1.43764	0.363041	1.98383	-
	1	0.803921	0.911579	1.05082	1.17547	1.14916	*	*	1.28757	0.252787	1.37384	-
	1	0.812858	0.895252	1.08169	1.16536	1.05517	*	*	1.23875	0.214123	1.15742	-
Mean											1.64002
Standard deviation											0.309346
	1
P38 MAPK(Phospho-Thr180)	1	1.16959	0.904359	0.887247	0.931722	0.966594	0.881974	39.5911	1.04108	0.0402661	1.01705	+
	1	1.13439	0.899782	0.887362	0.966627	0.995254	0.907925	38.5925	1.02992	0.029486	0.764035	+
	1	1.23468	1.00359	0.95933	1.08375	1.09495	0.912961	45.233	1.07903	0.076072	1.68178	+
	1	1.25756	1.05044	0.950682	1.0708	1.11047	0.856831	48.6527	1.09875	0.0941795	1.93575	+
	1	1.33768	1.09064	1.0011	1.10923	1.14087	0.868074	50.5038	1.13709	0.128487	2.5441	+
		1.42088	1.16922	1.06186	1.1666	1.17728	0.940572	55.0865	1.19167	0.175375	3.18363	+
Mean											1.85439
Standard deviation											0.913127
P38 MAPK(Phospho-Thr180)	1	1.17752	1.23394	1.01625	1.09821	1.25769	1.1607	180	1.56143	0.445649	2.47583	-
	1	1.19433	1.27155	1.08676	1.12542	1.30631	1.2504	180	1.62131	0.483282	2.6849	-
	1	1.13391	1.17119	1.21295	1.08182	1.23085	1.17678	180	1.55207	0.439636	2.44242	-
	1	1.05019	1.20653	1.2411	1.14401	1.28773	1.23216	180	1.61138	0.477141	2.65078	-
	1	1.02772	1.20653	1.24954	1.09757	1.25218	1.20897	180	1.57116	0.451861	2.51034	-
	1	1.05552	1.23732	1.22318	1.08268	1.26057	1.19968	180	1.5709	0.451698	2.50943	-
Mean											2.54562
Standard deviation											0.0985225
p42ERK1(Phospho-Tyr204)	1	1.27221	1.76648	0.871692	0.78965	0.856449	0.877069	41.7699	1.31373	0.272901	6.53	-
	1	1.11507	1.64329	0.699231	0.714919	0.803182	0.78075	40.3938	1.20826	0.189199	4.68386	-
	1	1.02172	1.56292	0.711509	0.644544	0.738231	0.737244	39.1943	1.14036	0.131361	3.35155	-
	1	1.0078	1.53088	0.728251	0.673841	0.744105	0.720824	39.2915	1.12852	0.120919	3.07747	-
	1	1.34133	1.75997	0.866468	0.816581	0.855002	0.918833	42.0836	1.33987	0.292606	6.95296	-
	1	1.14337	1.37902	0.750629	0.69733	0.754336	0.784123	38.3401	1.13854	0.129759	3.38443	-
Mean											4.66338
Standard deviation											1.70872
p42ERK1(Phospho-Tyr204)	1	1.88	1.03	0.79	0.73	0.75	0.59	32.1	1.24	0.21	6.57	+
	1	2.86	1.48	1.21	1.16	1.02	1.04	180	1.92	0.65	3.63	+
	1	2.08	1.09	0.85	0.78	0.77	0.72	35.7	1.32	0.28	7.75	+
	1	2.13	1.29	1.04	1.04	1.05	0.82	133.3	1.68	0.52	2.9	+
	1	2.51	1.21	1.09	0.87	0.99	0.77	51.3	1.49	0.4	6.65	+
Mean											6.99
Standard deviation											2.11
p53(Phospho-Ser9)	1	1.23761	1.22875	0.806404	0.766668	0.984227	0.96101	37.4256	1.14062	0.131583	3.51585	-
	1	1.28291	0.732941	0.81656	0.773979	1.02424	1.01214	22.7162	1.07469	0.0720415	2.17	-
	1	1.24068	0.61	0.790042	0.766668	0.883617	0.89682	20.7242	1.06648	0.0643672	3.10589	-
	1	1.27665	1.19192	0.994173	0.809153	0.9372	0.979423	44.558	1.12561	0.118337	2.6558	-
	1	1.23478	0.61	0.88632	0.702542	0.883773	0.907162	20.6367	1.20587	0.187217	9.07205	-
	1	1.37235	1.41666	0.8874	0.8004	0.879209	0.940072	41.8088	1.25128	0.224187	5.3622	-
Mean											4.31363
Standard deviation											2.57607
p53(Phospho-Ser9)	1	1.04016	1.80203	1.20646	1.22945	1.25627	1.07077	202.891	1.87347	0.627858	3.4881	+
	1	0.833883	0.767078	1.68796	1.03611	1.00574	1.25024	118.591	1.25168	0.224509	1.24727	+
	1	1.7734	1.4794	1.26352	1.33822	1.79291	1.26111	209.459	2.04942	0.71763	3.98683	+
	1	1.08829	1.0532	1.4508	2.15723	2.11357	1.35012	209.459	2.04942	0.71763	3.98683	+
	1	1.15544	1.14384	2.55333	2.06569	1.48104	1.36476	207.516	1.92624	0.655638	3.64243	+
Mean											3.27029
Standard deviation											1.15167
MKK4(Phospho-Ser80)	1	1.7114	1.35278	1.21384	1.17574	1.26141	1.06987	180	1.4557	0.375528	2.08627	+
	1	1.08731	1.10576	1.41318	1.32783	1.40142	1.25004	180	1.75879	0.564682	3.13712	+
	1	1.1092	1.56656	2.16594	1.27996	1.42649	1.05655	180	1.61305	0.478175	2.65653	+
	1	1.07484	2.12391	1.40539	1.42067	1.50939	1.18476	180	1.91524	0.649908	3.6106	+
	1	0.982895	1.10014	1.21369	1.26697	1.49375	1.28413	180	2.16762	0.77371	4.29839	+
Mean											3.15778
Standard deviation											0.652333
MKK4(Phospho-Ser80)	1	1.23391	0.929107	1.08921	1.25045	1.18737	*	*	1.37529	0.318697	1.77054	-
	1	0.99228	0.971009	1.15449	1.2836	1.17811	*	*	1.37189	0.316219	1.74706	-
	1	0.815962	1.0098	1.26956	1.30213	1.20311	*	*	1.38946	0.328952	1.80743	-
	1	0.84015	1.02268	1.17862	1.33672	1.2825	*	*	1.43764	0.363041	1.98383	-
	1	0.803921	0.911579	1.05082	1.17547	1.14916	*	*	1.28757	0.252787	1.37384	-
	1	0.812858	0.895252	1.08169	1.16536	1.05517	*	*	1.23875	0.214123	1.15742	-
Mean											1.64002
Standard deviation											0.309346
Src(Phospho-Tyr418)	1	1.64489	1.09534	0.80051	0.949575	0.521564	0.602539	34.8506	1.29084	0.255316	7.32603	+
	1	1.34505	1.03493	0.828473	0.913793	0.532022	0.603487	32.5376	1.16179	0.14998	4.60943	+
	1	1.58687	1.01419	0.839862	0.94214	0.551302	0.576732	31.221	1.28251	0.248848	7.97	+
	1	1.26893	0.998067	0.732709	0.847854	0.576398	0.62248	29.8929	1.13398	0.125749	4.19163	+
	1	1.30179	0.962802	0.859988	0.882143	0.541846	0.638345	28.354	1.14213	0.132913	4.43042	+
Mean											5.7055
Standard deviation											0.57
Src(Phospho-Tyr418)	1	1.76744	1.36434	1.31783	1.29845	1.06977	0.829457	137.419	1.54601	0.43572	3.631	-
	1	1.6124	1.53488	1.54264	1.34496	0.98062	1.17829	86.1765	1.42724	0.355781	5.92969	-
	1	1.63178	1.27907	1.26744	1.34109	0.965116	1.04264	147	1.6518	0.501915	4.18262	-
	1	1.67829	1.55814	1.41473	1.10078	0.988372	0.903101	111.818	1.76405	0.567671	3.15373	-
	1	1.66279	1.27519	1.39535	1.2907	0.972868	0.972868	101.667	1.75121	0.560364	9.33939	-
	1	1.62403	1.26744	1.5155	1.28295	1.25969	0.945736	169.63	1.73498	0.551053	3.06141	-
Mean											4.88297
Standard deviation											2.51
Tau(Phospho-Ser235)	1	1.19517	1.44461	1.43796	1.21776	1.29033	0.715642	180	1.75168	0.560634	3.11463	+
	1	1.28864	1.60665	1.58667	1.48835	1.60564	0.830762	180	2.00146	0.693951	3.85528	+
	1	1.25676	1.72813	1.62103	1.59541	1.68159	0.845223	180	2.09716	0.740661	4.11478	+
	1	0.996932	1.30796	1.48262	1.26123	1.27743	0.728097	180	1.65283	0.502538	2.79188	+
	1	1.25848	1.69621	1.84491	1.50646	1.51539	0.866682	180	2.03041	0.70831	3.93505	+
	1	1.40038	1.70295	1.65345	1.27258	1.44669	0.83483	180	1.99622	0.691325	3.84069	+
Mean											3.60872
Standard deviation											0.526982
Tau(Phospho-Ser235)	1	1.03898	1.00716	1.00826	0.90418	1.01563	1.00157	180	0.99005	-0.0100011	-0.0555619	-
	1	1.03899	1.00717	1.00826	0.904192	1.01564	1.00157	180	0.99005	-0.0100011	-0.0555619	-
	1	1.03898	1.00717	1.00827	0.904197	1.01564	1.00157	180	0.990052	-0.00999894	-0.0555497	-
	1	1.03896	1.00717	1.00827	0.904197	1.01564	1.00157	180	0.990049	-0.0100015	-0.0555637	-
	1	1.03895	1.00717	1.00827	0.904193	1.01563	1.00157	180	0.990044	-0.0100067	-0.0555929	-
	1	1.03893	1.00716	1.00826	0.904186	1.01562	1.00157	180	0.990038	-0.0100134	-0.0556301	-
Mean											-0.0556301
Standard deviation											0
Negative control	1	0.986547	0.932735	0.789238	1.25561	1.19731	1.00897	180	180	1.09623	0.0918826	-
	1	1.08145	0.941176	0.963801	1.15385	1.23077	0.963801	180	180	1.10181	0.0969643	-
	1	1.08621	0.896552	0.823276	1.36207	1.11207	0.987069	180	180	1.09447	0.0902781	-
	1	1.0837	0.898678	0.823789	1.11454	1.13656	0.969163	180	180	1.04809	0.0469753	-
	1	1.13596	0.890351	0.855263	1.44298	1.21491	1.0307	180	180	1.15917	0.147723	-
	1	1.11947	0.99115	0.836283	1.25221	1.26991	1.02212	180	180	1.14178	0.1326	-
Mean	1	1.08222	0.925107	0.848608	1.26354	1.19359	0.996971	180	180	1.10692	0.101596
Negative control	1	1.03468	0.974628	1.26379	1.0994	0.976428	1.00702	180	180	1.03678	0.0361232	+
	1	0.977101	0.972561	1.27253	1.05656	1.00532	0.960727	180	180	1.02553	0.025211	+
	1	0.993569	0.988135	1.10471	1.01617	0.992628	0.938519	180	180	0.997866	-0.00213645	+
	1	0.964603	1.00109	1.16689	1.04508	0.983798	1.02508	180	180	1.01922	0.0190395	+
	1	0.943262	1.03299	0.941109	0.930054	0.974727	0.971599	180	180	0.965384	-0.0352333	+
	1	0.960106	0.982816	0.989435	0.975726	1.01217	0.96559	180	180	0.987626	-0.0124522	+
Mean	1	0.981903	0.990589	1.10415	1.03245	0.996789	0.980761	180	180	1.00887	0
